# Supplementary material for: Changes in corneal astigmatism and near heterophoria after smartphone use while walking and sitting
Source: PLoS One. 2020 Dec 3;15(12):e0243072. doi: 10.1371/journal.pone.0243072 (PMC7714198; doi:10.1371/journal.pone.0243072)
Supplement: S1 File — The study raw data. (XLSX) [file pone.0243072.s001.xlsx]

## Sheet: Sheet1
Subject	S_PRE_Z(2,-2)	S_PRE_Z(2,2)	S_POST_Z(2,-2)	S_POST_Z(2,2)	S_DELTA_Z(2,-2)	S_DELTA_Z(2,2)	W_PRE_Z(2,-2)	W_PRE_Z(2,2)	W_POST_Z(2,-2)	W_POST_Z(2,2)	W_DELTA_Z(2,-2)	W_DELTA_Z(2,2)	S_Phoria PRE	S_Phoria POST	S_Phoria DELTA	W_Phoria PRE	W_Phoria POST	W_Phoria DELTA
S01	-0.224	-0.963	-0.161	-0.862	0.063	0.101	-0.302	-1.08	-0.251	-0.757	0.051	0.323	1	2	1	1	1	0
S02	-0.206	-1.138	-0.286	-1.131	-0.08	0.007	-0.181	-1.184	-0.256	-1.041	-0.075	0.143	10	10	0	12	10	-2
S03	0.271	-0.836	0.245	-0.53	-0.026	0.306	0.236	-0.64	0.206	-0.399	-0.03	0.241	2	4	2	4	5	1
S04	0.167	-0.654	0.006	-0.695	-0.161	-0.041	0.008	-0.864	0.073	-0.561	0.065	0.303	8	14	6	12	12	0
S05	0.134	-0.544	0.107	-0.613	-0.027	-0.069	0.194	-0.525	-0.009	-0.582	-0.203	-0.057	5	5	0	5	4	-1
S06	0.108	-0.606	0.111	-0.448	0.003	0.158	-0.022	-0.483	0.058	-0.535	0.08	-0.052	8	6	-2	8	7	-1
S07	-0.071	-1.411	-0.268	-1.19	-0.197	0.221	0.112	-1.374	-0.059	-1.432	-0.171	-0.058	-1	0	1	-2	-2	0
S08	0.301	0.119	0.236	0.152	-0.065	0.033	0.233	0.002	0.237	-0.035	0.004	-0.037	3	1	-2	3	3	0
S09	0.113	-0.449	0.257	-0.493	0.144	-0.044	0.26	-0.492	0.191	-0.498	-0.069	-0.006	6	6	0	5	6	1
S10	-0.072	-1.429	-0.07	-1.566	0.002	-0.137	-0.105	-1.665	-0.068	-1.552	0.037	0.113	6	6	0	4	2	-2
S11	0.215	-0.517	0.068	-0.398	-0.147	0.119	0.137	-0.516	0.075	-0.348	-0.062	0.168	-1	2	3	3	2	-1
S12	-0.348	-0.829	-0.384	-0.681	-0.036	0.148	-0.426	-1.402	-0.423	-0.788	0.003	0.614	6	7	1	4	5	1
S13	-0.009	-1.31	-0.073	-1.25	-0.064	0.06	-0.17	-1.308	0.067	-1.277	0.237	0.031	10	11	1	10	10	0
S14	-0.454	-1.938	-0.432	-2.109	0.022	-0.171	-0.265	-1.971	-0.608	-1.736	-0.343	0.235	8	8	0	4	4	0
S15	0.138	-0.091	0.194	-0.243	0.056	-0.152	0.141	-0.109	0.235	-0.044	0.094	0.065	6	5	-1	4	2	-2
S16	-0.028	-0.992	-0.071	-1.227	-0.043	-0.235	0.016	-1.181	-0.045	-1.118	-0.061	0.063	1	2	1	-1	1	2
S17	-0.023	-0.813	-0.039	-0.73	-0.016	0.083	-0.124	-0.762	-0.056	-0.697	0.068	0.065	4	4	0	1	3	2
S18	0.27	-0.174	0.118	-0.19	-0.152	-0.016	0.049	-0.358	0.063	-0.138	0.014	0.22	2	3	1	4	6	2
S19	0.393	-0.466	0.305	-0.515	-0.088	-0.049	0.321	-0.299	0.406	-0.476	0.085	-0.177	3	3	0	4	3	-1
S20	0.599	-1.104	0.428	-1.041	-0.171	0.063	0.39	-1.039	0.407	-0.989	0.017	0.05	12	10	-2	8	8	0
S21	0.328	-0.789	0.322	-0.915	-0.006	-0.126	0.138	-0.888	0.223	-0.754	0.085	0.134	6	6	0	4	4	0
S22	-0.194	-0.677	-0.18	-0.785	0.014	-0.108	-0.135	-0.609	-0.218	-0.659	-0.083	-0.05	9	9	0	10	7	-3
S23	0.038	-0.855	0.021	-0.876	-0.017	-0.021	0.09	-0.89	0.039	-0.752	-0.051	0.138	2	1	-1	4	2	-2
S24	0.19	-1.107	0.164	-1.072	-0.026	0.035	0.094	-1.155	-0.031	-0.885	-0.125	0.27	-4	-1	3	-1	-3	-2
S25	0.697	-1.766	0.558	-1.86	-0.139	-0.094	0.504	-2	0.509	-1.904	0.005	0.096	4	5	1	4	3	-1
S26	0.114	-1.108	0.167	-0.922	0.053	0.186	0.18	-1.003	0.243	-0.986	0.063	0.017	1	2	1	0	1	1
S27	0.388	-1.261	0.477	-1.228	0.089	0.033	0.351	-1.245	0.392	-1.3	0.041	-0.055	7	8	1	9	9	0
S28	-0.204	-0.335	-0.231	-0.256	-0.027	0.079	-0.259	-0.42	-0.124	-0.148	0.135	0.272	14	13	-1	14	12	-2
S29	0.568	-0.061	0.52	0.004	-0.048	0.065	0.557	-0.156	0.401	0.076	-0.156	0.232	1	0	-1	0	0	0
